# Supplementary material for: Dynamic Functional Connectivity of Emotion Processing in Beta Band with Naturalistic Emotion Stimuli
Source: Brain Sci. 2022 Aug 19;12(8):1106. doi: 10.3390/brainsci12081106 (PMC9405988; doi:10.3390/brainsci12081106)
Supplement: Supplementary file 1 [file brainsci-12-01106-s001.zip]

Archive with 7 entries (7 files):
- Figure S1.tex
- Figure S2.tex
- Figure S3-1.pdf
- Figure S3.tex
- Figure S5-1.pdf
- Figure S5-2.pdf
- Table S1.tex
