# Supplementary material for: Dynamic Functional Connectivity of Emotion Processing in Beta Band with Naturalistic Emotion Stimuli
Source: Brain Sci. 2022 Aug 19;12(8):1106. doi: 10.3390/brainsci12081106 (PMC9405988; doi:10.3390/brainsci12081106)
Supplement: Supplementary file 1 [file brainsci-12-01106-s001.zip › Figure S1.tex]

\documentclass[a4paper]{report}

\usepackage{subfig}
\usepackage{graphicx}

\usepackage{geometry}
 \geometry{
 a4paper,
 total={170mm,257mm},
 left=20mm,
 top=20mm,
 }
 
%\title{Extended Data}
%\author{Sudhakar Mishra}
\date{}

\begin{document}

\begin{figure}[thbp]
\graphicspath{{figures/}}
% Original File Name - ConnectivityPlotUBeta.drawio.eps
\includegraphics[width=\textwidth]{{Figure 3-1}.pdf}
\caption*{\textbf{Figure S1}
\textbf{Significant functional connections in the upper beta band:} Only significant connections are plotted. The color coding is as per the stats value as follows: magenta($5<stats<=6$), black($6>stats$). Above each plot the information about duration of the segment is provided. 
% Connectome plots are create using program:
%/data_hpc/home/ust/sudhakar/Processed_Emotions/ForMSAAnalysis/phaseRandomConnAnalEEG.py
%172.17.25.241/media/forAll/Processed_Emotions/ToTransfer_Zuddler/ForMSAAnalysis/EEGConnectomePlots.m and then files are arrange using python program: 172.17.25.241/media/forAll/Processed_Emotions/ToTransfer_Zuddler/ForMSAAnalysis/ConnectomePlotsArrangem.py and module: connectomePlotsArrang()
}
\label{fig:ConnectivityPlotUBeta}
\end{figure}

\end{document}
