# Supplementary material for: Dynamic Functional Connectivity of Emotion Processing in Beta Band with Naturalistic Emotion Stimuli
Source: Brain Sci. 2022 Aug 19;12(8):1106. doi: 10.3390/brainsci12081106 (PMC9405988; doi:10.3390/brainsci12081106)
Supplement: Supplementary file 1 [file brainsci-12-01106-s001.zip › Figure S2.tex]

\documentclass[a4paper]{report}

\usepackage[T1]{fontenc}
\usepackage[framemethod=tikz]{mdframed}
\usepackage{subfiles}
\usepackage{subcaption}
\usepackage{float}
\usepackage{cleveref}
\usepackage{longtable}
\usepackage{lscape}

\usepackage{geometry}
 \geometry{
 a4paper,
 total={170mm,257mm},
 left=20mm,
 top=20mm,
 }
 
%\title{Extended Data}
%\author{Sudhakar Mishra}
\date{}

\begin{document}

%\maketitle

%\begin{figure*}[h]
%    \centering
%    \begin{subfigure}{\linewidth}
%    \includegraphics[width=\linewidth, height=0.5\linewidth]{{figures/actualHubsPlot}.pdf}
%    \caption{
    % 172.17.25.241/media/forAll/Processed_Emotions/ToTransfer_Zuddler/ConnectionSummary.py and module allGroupsEEGConnMatrix()
%    }
%    \label{fig:EEGHubs}    
%    \end{subfigure}

%    \begin{subfigure}{\linewidth}
%    \includegraphics[width=\linewidth, height=0.5\linewidth]{{figures/EvolutionHubs}.pdf}
%    \caption{
    % The number of times the node is active is take from excel sheet: 172.17.25.241/media/forAll/Processed_Emotions/ToTransfer_Zuddler/ForMSAAnalysis/AllBands/EEGConnAnalysisEmt_Base/AllTheEEGNodesForAllGroups.csv  which is create using program: 172.17.25.241/media/forAll/Processed_Emotions/ToTransfer_Zuddler/ConnectionSummary.py 
%    }
%    \label{fig:EEGHubsTemporal}
%    \end{subfigure}
%    \label{fig:hubInform}
%    \caption*{\textbf{Figure 4-1} (a) The significance of centrality values is tested using 10000 erdos-reny random graph. '*' mark shows Electrodes with significant centrality value ($p<0.05$). (b) Dynamics of hubs for each emotion group. Hubs are changing across time for each emotion group. It supports the notion that brain hubs are flexibly changing to adapt the context ('flexible hub theory'). 
    % Eigen value centrality for electrodes with greater than median of eigen value centrality.
%    }
%\end{figure*}

\begin{figure*}[h]
    \centering
    \graphicspath{{figures/}}
    % Original File Name - Hubs_Dynamics.drawio.eps
    \includegraphics[width=\linewidth, height=\linewidth]{{Figure 5-1}.pdf}
    \label{fig:hubInform}
    \caption*{\textbf{Figure S2} (a) The significance of centrality values is tested using 10000 erdos-reny random graph. '*' mark shows Electrodes with significant centrality value ($p<0.05$). (b) Dynamics of hubs for each emotion group. Hubs are changing across time for each emotion group. It supports the notion that brain hubs are flexibly changing to adapt the context ('flexible hub theory'). 
    % Eigen value centrality for electrodes with greater than median of eigen value centrality.
    }
\end{figure*}


\end{document}
