# Supplementary material for: Dynamic Functional Connectivity of Emotion Processing in Beta Band with Naturalistic Emotion Stimuli
Source: Brain Sci. 2022 Aug 19;12(8):1106. doi: 10.3390/brainsci12081106 (PMC9405988; doi:10.3390/brainsci12081106)
Supplement: Supplementary file 1 [file brainsci-12-01106-s001.zip › Figure S3.tex]

\documentclass[a4paper]{report}

\usepackage[T1]{fontenc}
\usepackage[framemethod=tikz]{mdframed}
\usepackage{subfiles}
\usepackage{subcaption}
\usepackage{float}
\usepackage{cleveref}
\usepackage{longtable}
\usepackage{lscape}

\usepackage{geometry}
 \geometry{
 a4paper,
 total={170mm,257mm},
 left=20mm,
 top=20mm,
 }
 
%\title{Extended Data}
%\author{Sudhakar Mishra}
\date{}

\begin{document}

%\maketitle

\begin{figure*}[h]
    \centering
    \graphicspath{{figures/}}
    % Original File Name - EvolutionHubsAllGroups.pdf
    \includegraphics[width=\linewidth, height=0.4\linewidth]{{Figure 5-2}.pdf}
    \caption*{\textbf{Figure S3} Temporal dynamics of hubs when all the groups are combined. Hubs configuration is changing from time to time. Y-axis represents the number of time hubs in region (on x-axis) is appeared across all the groups. The blank space represents that no hub from the region appeared in any emotion group during the segment duration. 
    % The number of times the node is active is take from excel sheet: 172.17.25.241/media/forAll/Processed_Emotions/ToTransfer_Zuddler/ForMSAAnalysis/AllBands/EEGConnAnalysisEmt_Base/AllTheEEGNodesForAllGroups.csv  which is create using program: 172.17.25.241/media/forAll/Processed_Emotions/ToTransfer_Zuddler/ConnectomePlotsArrangement_AllTempSegs.py and ConnectomePlotsArrangement.py
    %and ConnectionSummary.py
    }
    \label{fig:evolutionhubs}
\end{figure*}
\end{document}
