# Supplementary material for: Dynamic Functional Connectivity of Emotion Processing in Beta Band with Naturalistic Emotion Stimuli
Source: Brain Sci. 2022 Aug 19;12(8):1106. doi: 10.3390/brainsci12081106 (PMC9405988; doi:10.3390/brainsci12081106)
Supplement: Supplementary file 1 [file brainsci-12-01106-s001.zip › Table S1.tex]

\documentclass[a4paper]{report}

\usepackage[T1]{fontenc}
\usepackage[framemethod=tikz]{mdframed}
\usepackage{subfiles}
\usepackage{subcaption}
\usepackage{float}
\usepackage{cleveref}
\usepackage{longtable}
\usepackage{lscape}

\usepackage{geometry}
 \geometry{
 a4paper,
 total={170mm,257mm},
 left=20mm,
 top=20mm,
 }
 
%\title{Extended Data}
%\author{Sudhakar Mishra}
\date{}

\begin{document}

%\maketitle

\begin{table}[H]
    \begin{tabular}{c|p{1.1cm}p{1.1cm}p{1.1cm}p{1.1cm}p{1.1cm}p{1.1cm}p{1.1cm}p{1.1cm}p{1.1cm}p{1.1cm}p{1cm}}
\textbf{} & \textbf{CentV} & \textbf{G1} & \textbf{G2} & \textbf{G3}& \textbf{G4} & \textbf{G5} & \textbf{G6} & \textbf{G7} & \textbf{G8} & \textbf{Count} \\ \hline
  
\textbf{P9}   & 0.254 & 1 & 5 & 4 & 3 & 4 & 2 & 0 & 2 & 21 \\
\textbf{F10}  & 0.195 & 4 & 2 & 3 & 4 & 2 & 2 & 2 & 0 & 19 \\
\textbf{Fpz}  & 0.173 & 2 & 4 & 4 & 3 & 3 & 2 & 0 & 1 & 19 \\
\textbf{Fz}   & 0.215 & 3 & 2 & 3 & 5 & 2 & 2 & 2 & 0 & 19 \\
\textbf{TP9}  & 0.206 & 2 & 5 & 2 & 5 & 2 & 2 & 1 & 0 & 19 \\
\textbf{CP1}  & 0.156 & 0 & 4 & 2 & 5 & 0 & 3 & 2 & 1 & 17 \\
\textbf{F2}   & 0.172 & 0 & 6 & 3 & 3 & 2 & 2 & 1 & 0 & 17 \\
\textbf{P1}   & 0.174 & 2 & 2 & 3 & 5 & 0 & 1 & 3 & 0 & 16 \\
\textbf{T9}   & 0.248 & 0 & 2 & 6 & 4 & 0 & 3 & 0 & 0 & 15 \\
\textbf{O2}   & 0.178 & 1 & 2 & 2 & 3 & 1 & 3 & 1 & 0 & 13 \\
\textbf{P2}   & 0.16 & 1 & 2 & 3 & 4 & 1 & 1 & 0 & 0 & 12 \\
\textbf{TP10} & 0.156 & 1 & 2 & 3 & 3 & 1 & 1 & 1 & 0 & 12 \\
\textbf{TP8}  & 0.156 & 1 & 2 & 3 & 3 & 0 & 1 & 2 & 0 & 12 \\
\textbf{FC1}  & 0.207 & 0 & 5 & 1 & 1 & 0 & 1 & 3 & 0 & 11 \\
\textbf{Poz}  & 0.172 & 2 & 1 & 3 & 2 & 0 & 1 & 0 & 0 & 9  \\ \hline
    \end{tabular}
\caption*{\textbf{Table S1:} EEG electrodes emotion group-wise activation and total count. Eigenvector centrality calculation is done to find out the enlisted hubs. The cell value represents number of times these hubs appeared in the segment-wise network profile for any emotion group. 'G' indicates groups in columns. 
%(it is for both upper beta and lower beta)
    % The number of times the node is active is take from excel sheet: 172.17.25.241/media/forAll/Processed_Emotions/ToTransfer_Zuddler/ForMSAAnalysis/AllBands/EEGConnAnalysisEmt_Base/AllTheEEGNodesForAllGroups.csv  which is create using program: 172.17.25.241/media/forAll/Processed_Emotions/ToTransfer_Zuddler/ConnectionSummary.py and module is allGroupsEEGConnMatrix()
}
%\label{tab:EEGNodesUBeta}
\end{table}

\end{document}
